# Supplementary material for: Characterization and Source Apportionment Analysis of PM2.5 and Ozone Pollution over Fenwei Plain, China: Insights from PM2.5 Component and VOC Observations
Source: Toxics. 2025 Feb 6;13(2):123. doi: 10.3390/toxics13020123 (PMC11862001; doi:10.3390/toxics13020123)
Supplement: Supplementary file 1 [file toxics-13-00123-s001.zip]

Archive with 1 entries (1 files):
- toxics-3422984-supplementary.pdf
